# Supplementary material for: Sustainable Skincare Innovation: Cork Powder Extracts as Active Ingredients for Skin Aging
Source: Pharmaceuticals (Basel). 2025 Jan 17;18(1):121. doi: 10.3390/ph18010121 (PMC11769245; doi:10.3390/ph18010121)
Supplement: Supplementary file 1 [file pharmaceuticals-18-00121-s001.zip]

Archive with 1 entries (1 files):
- pharmaceuticals-3408157-supplementary.pdf
